# Supplementary material for: Changes in the Sensitization Pattern to Alternaria alternata Allergens in Patients Treated with Alt a 1 Immunotherapy
Source: J Fungi (Basel). 2021 Nov 16;7(11):974. doi: 10.3390/jof7110974 (PMC8618185; doi:10.3390/jof7110974)
Supplement: Supplementary file 1 [file jof-07-00974-s001.zip]

Archive with 2 entries (2 files):
- Table S1.zip
- Table S2.zip
